# Supplementary material for: Manual Therapy Facilitates Homeostatic Adaptation to Bone Microstructural Declines Induced by a Rat Model of Repetitive Forceful Task
Source: Int J Mol Sci. 2022 Jun 13;23(12):6586. doi: 10.3390/ijms23126586 (PMC9223642; doi:10.3390/ijms23126586)
Supplement: Supplementary file 1 [file ijms-23-06586-s001.zip]

Archive with 1 entries (1 files):
- ijms-1743250-supplementary.pdf
